# Supplementary material for: Exploring Diversity and Polymer Degrading Potential of Epiphytic Bacteria Isolated from Marine Macroalgae
Source: Microorganisms. 2022 Dec 19;10(12):2513. doi: 10.3390/microorganisms10122513 (PMC9786321; doi:10.3390/microorganisms10122513)
Supplement: Supplementary file 1 [file microorganisms-10-02513-s001.zip]

Archive with 8 entries (8 files):
- Supplementary figure S1.png
- Supplementary figure S2.png
- Supplementary figure S3.png
- Supplementary figure S4.png
- Supplementary figure S5.png
- Supplementary figure S6.png
- Supplementary figure S7.png
- Supplementary tables.pdf
